# Supplementary material for: Comprehensive plastid phylogenomics reveal the phylogeny of Amomum s.l. (Zingiberaceae) from Peninsular Malaysia
Source: PhytoKeys. 2026 Jun 12;276:151–74. doi: 10.3897/phytokeys.276.192768 (PMC13282622; doi:10.3897/phytokeys.276.192768)
Supplement: Supplementary material 1 — Accession numbers [file phytokeys-276-151_article-192768__-s001.xlsx]

## Sheet: Sheet1
NCBI Accession Number	Species
NC044746	Wurfbainia villosa
MK262727	Zingiber montanum
OP869981	Zingiber smilesianum
NC050165	Alpinia chinensis
MH161428	Zingiber officinale
MK889505	Wurfbainia longiligularis
NC044775	Zingiber officinale
MK262730	Wurfbainia villosa
MF991963	Amomum krervanh
MT254526	Alpinia officinarum
MK940822	Alpinia katsumadae
MT239400	Zingiber zerumbet
OP869979	Zingiber orbiculatum
KY985237	Alpinia oxyphylla
OP869985	Zingiber montanum
MN067431	Wurfbainia villosa
MW602894	Zingiber officinale
OP869987	Zingiber flavomaculosum
MK940823	Alpinia officinarum
MW145134	Wurfbainia neoaurantiaca
MT473712	Zingiber recurvatum
MK389642	Wurfbainia villosa
MT334395	Alpinia nigra
MT473710	Kaempferia rotunda
OM868074	Zingiber teres
MT239402	Alpinia chinensis
NC057208	Wurfbainia neoaurantiaca
OP869978	Zingiber neotruncatum
NC057615	Zingiber mioga
OP869976	Zingiber ellipticum
MT473711	Kaempferia rotunda
NC062457	Zingiber teres
OP869984	Zingiber leptorrhizum
MH161418	Wurfbainia villosa
NC040852	Kaempferia elegans
NC040851	Kaempferia galanga
NC036935	Amomum krervanh
MZ066612	Alpinia kwangsiensis
MK209001	Kaempferia galanga
MN067432	Wurfbainia villosa
OP869977	Zingiber koshunense
ON646165	Zingiber striolatum
MK262731	Alpinia pumila
NC049006	Zingiber zerumbet
MN067435	Wurfbainia longiligularis
NC020363	Zingiber spectabile
MK262729	Alpinia oxyphylla
NC036992	Amomum compactum
MN931250	Wurfbainia villosa
OP869980	Zingiber purpureum
MK940825	Alpinia galanga
MW801385	Zingiber corallinum
MK262726	Zingiber zerumbet
OP869983	Zingiber yingjiangense
NC_048462	Alpinia pumila
NC048461	Alpinia katsumadae
NC035895	Alpinia oxyphylla
MN067433	Wurfbainia villosa var. xanthioides
MH161416	Wurfbainia villosa
MK940824	Alpinia oxyphylla
NC053656	Zingiber montanum
NC062463	Alpinia nigra
OP869982	Zingiber xishuangbannaense
MW326457	Kaempferia rotunda
MK940826	Alpinia nigra
MW285081	Zingiber mioga
MK262728	Alpinia katsumadae
NC063565	Zingiber corallinum
JX088661	Zingiber spectabile
NC044747	Wurfbainia villosa var. xanthioides
MN067434	Wurfbainia longiligularis
NC044774	Wurfbainia longiligularis
MW801386	Zingiber montanum
MN736958	Zingiber officinale
NC_065159	Zingiber striolatum
MK209002	Kaempferia elegans
OP869975	Zingiber densissimum
MH161417	Wurfbainia villosa var. xanthioides
MZ066611	Alpinia galanga
MK926774	Lanxangia tsao-ko
OP869986	Zingiber cochleariforme
MG000589	Wurfbainia compacta
FRI97708	Amomum testaceum
FRI69087	Amomum uliginosum
PBG 19005181	Amomum curtisii
PBG19005137	Amomum smithiae
PBG 20240120	Amomum trilobum
PBG 19005014	Amomum elan
PBG19005063	Amomum aculeatum
NC045863	Hedychium coronarium
NC046582	Roscoea humeana
PX987620	Amomum cinnamomeum
PP542018	Amomum velutinum
PP542017	Amomum petaloideum
PP542016	Amomum longipetiolatum
NC073154	Amomum maximum
OQ448893	Amomum maximum
PQ568881	Alpinia ligulata
NC083220	Alpinia japonica
OR473626	Alpinia japonica
MK937808	Lanxangia tsao-ko
NC048462	Alpinia pumila
MK262731	Alpinia pumila
PV669995	Alpinia kwangsiensis
