# Supplementary material for: Comprehensive plastid phylogenomics reveal the phylogeny of Amomum s.l. (Zingiberaceae) from Peninsular Malaysia
Source: PhytoKeys. 2026 Jun 12;276:151–74. doi: 10.3897/phytokeys.276.192768 (PMC13282622; doi:10.3897/phytokeys.276.192768)
Supplement: Supplementary material 2 — Python scripts [file phytokeys-276-151_article-192768__-s002.py]

import matplotlib.pyplot as plt
import pandas as pd

# === INPUT FILES ===
pi_file = "samples_dnasp.txt"  # The π output table from DnaSP (exported)
partition_file = "samples.partition"  # Partition file with gene positions

# === PARSE π VALUES FROM TXT ===
def parse_pi_table(filepath):
    df = pd.read_csv(filepath, sep="\t", engine='python')
    df = df.rename(columns=lambda x: x.strip())
    return df["Midpoint"].tolist(), df["Pi"].tolist()

# === PARSE PARTITION FILE ===
def parse_partition(filepath):
    genes = []
    with open(filepath) as f:
        for line in f:
            if line.startswith("charset"):
                parts = line.strip().split()
                name = parts[1].split("/")[-1].replace(".pasta.aln.nex", "")
                coords = parts[3].replace(";", "").split("-")
                genes.append((name, int(coords[0]), int(coords[1])))
    return genes

# === PLOTTING ===
def plot_pi(midpoints, pi_values, genes):
    plt.style.use('default')  # DnaSP-like style

    fig, ax = plt.subplots(figsize=(12, 6))
    ax.plot(midpoints, pi_values, color="red", marker='o', linewidth=1)

    # Gene annotations
    for name, start, end in genes:
        ax.axvline(x=start, color='grey', linestyle='--', linewidth=0.5)
        ax.text((start + end) // 2, max(pi_values) * 0.9, name, rotation=90,
                ha='center', va='top', fontsize=7)

    ax.set_title("Sliding Window Plot of Nucleotide Diversity (π)")
    ax.set_xlabel("Nucleotide Position")
    ax.set_ylabel("π Value")

    # Remove extra grid & border ticks to resemble DnaSP
    ax.grid(False)
    ax.tick_params(top=False, right=False)
    ax.spines['top'].set_visible(False)
    ax.spines['right'].set_visible(False)

    plt.tight_layout()
    plt.savefig("pi_plot_dnasp_style.png", dpi=300)
    plt.show()

# === RUN ===
midpoints, pi_values = parse_pi_table(pi_file)
genes = parse_partition(partition_file)
plot_pi(midpoints, pi_values, genes)
